# Supplementary material for: Cysteamine/Cystamine Exert Anti-Mycobacterium abscessus Activity Alone or in Combination with Amikacin
Source: Int J Mol Sci. 2023 Jan 7;24(2):1203. doi: 10.3390/ijms24021203 (PMC9866335; doi:10.3390/ijms24021203)
Supplement: Supplementary file 1 [file ijms-24-01203-s001.zip]

Archive with 3 entries (3 files):
- ijms-2101229-supplementary-Figure S1.PDF
- ijms-2101229-supplementary-Figure S2.PDF
- ijms-2101229-supplementary-Figure S3.PDF
